# Supplementary material for: Insights on physiological, antioxidant and flowering response to salinity stress of two candidate ornamental species: the native coastal geophytes Pancratium maritimum L. and Eryngium maritimum L
Source: Physiol Mol Biol Plants. 2024 Aug 27;30(9):1533–49. doi: 10.1007/s12298-024-01502-0 (PMC11413310; doi:10.1007/s12298-024-01502-0)
Supplement: Supplementary file 1 — Supplementary file1 (DOC 18 KB) [file 12298_2024_1502_MOESM1_ESM.doc]

<table style="border-collapse:collapse; border:none;">
<tr>
<th style="border-top: double; text-align:center; font-style:normal; font-weight:bold; padding:0.2cm;  text-align:left; ">&nbsp;</th>
<th colspan="2" style="border-top: double; text-align:center; font-style:normal; font-weight:bold; padding:0.2cm; ">Number of flowers in anthesis</th>
<th colspan="2" style="border-top: double; text-align:center; font-style:normal; font-weight:bold; padding:0.2cm; ">Number of flowered whorls (EM)</th>
<th colspan="2" style="border-top: double; text-align:center; font-style:normal; font-weight:bold; padding:0.2cm; ">Reproductive unit Diameter</th>
<th colspan="2" style="border-top: double; text-align:center; font-style:normal; font-weight:bold; padding:0.2cm; ">Reproductive unit length</th>
<th colspan="2" style="border-top: double; text-align:center; font-style:normal; font-weight:bold; padding:0.2cm; ">Number of Reproductive units</th>
<th colspan="2" style="border-top: double; text-align:center; font-style:normal; font-weight:bold; padding:0.2cm; ">Flower-capitulum Length</th>
<th colspan="2" style="border-top: double; text-align:center; font-style:normal; font-weight:bold; padding:0.2cm; ">Flower-capitulum width</th>
<th colspan="2" style="border-top: double; text-align:center; font-style:normal; font-weight:bold; padding:0.2cm; ">FruitSet</th>
<th colspan="2" style="border-top: double; text-align:center; font-style:normal; font-weight:bold; padding:0.2cm; ">SeedSet</th>
</tr>
<tr>
<td style=" text-align:center; border-bottom:1px solid; font-style:italic; font-weight:normal;  text-align:left; ">Predictors</td>
<td style=" text-align:center; border-bottom:1px solid; font-style:italic; font-weight:normal;  ">Estimates</td>
<td style=" text-align:center; border-bottom:1px solid; font-style:italic; font-weight:normal;  ">Statistic</td>
<td style=" text-align:center; border-bottom:1px solid; font-style:italic; font-weight:normal;  ">Estimates</td>
<td style=" text-align:center; border-bottom:1px solid; font-style:italic; font-weight:normal;  ">Statistic</td>
<td style=" text-align:center; border-bottom:1px solid; font-style:italic; font-weight:normal;  ">Estimates</td>
<td style=" text-align:center; border-bottom:1px solid; font-style:italic; font-weight:normal;  col7">Statistic</td>
<td style=" text-align:center; border-bottom:1px solid; font-style:italic; font-weight:normal;  col8">Estimates</td>
<td style=" text-align:center; border-bottom:1px solid; font-style:italic; font-weight:normal;  col9">Statistic</td>
<td style=" text-align:center; border-bottom:1px solid; font-style:italic; font-weight:normal;  0">Estimates</td>
<td style=" text-align:center; border-bottom:1px solid; font-style:italic; font-weight:normal;  1">Statistic</td>
<td style=" text-align:center; border-bottom:1px solid; font-style:italic; font-weight:normal;  2">Estimates</td>
<td style=" text-align:center; border-bottom:1px solid; font-style:italic; font-weight:normal;  3">Statistic</td>
<td style=" text-align:center; border-bottom:1px solid; font-style:italic; font-weight:normal;  4">Estimates</td>
<td style=" text-align:center; border-bottom:1px solid; font-style:italic; font-weight:normal;  5">Statistic</td>
<td style=" text-align:center; border-bottom:1px solid; font-style:italic; font-weight:normal;  6">Log-Odds</td>
<td style=" text-align:center; border-bottom:1px solid; font-style:italic; font-weight:normal;  7">Statistic</td>
<td style=" text-align:center; border-bottom:1px solid; font-style:italic; font-weight:normal;  8">Log-Odds</td>
<td style=" text-align:center; border-bottom:1px solid; font-style:italic; font-weight:normal;  9">Statistic</td>
</tr>
<tr>
<td style=" padding:0.2cm; text-align:left; vertical-align:top; text-align:left; ">(Intercept)</td>
<td style=" padding:0.2cm; text-align:left; vertical-align:top; text-align:center;  ">2.80 <sup>***</sup><br>(2.60&nbsp;&ndash;&nbsp;2.97)</td>
<td style=" padding:0.2cm; text-align:left; vertical-align:top; text-align:center;  ">26.88</td>
<td style=" padding:0.2cm; text-align:left; vertical-align:top; text-align:center;  ">2.77 <sup>***</sup><br>(2.46&nbsp;&ndash;&nbsp;3.02)</td>
<td style=" padding:0.2cm; text-align:left; vertical-align:top; text-align:center;  ">19.68</td>
<td style=" padding:0.2cm; text-align:left; vertical-align:top; text-align:center;  ">0.03 <sup>***</sup><br>(0.02&nbsp;&ndash;&nbsp;0.03)</td>
<td style=" padding:0.2cm; text-align:left; vertical-align:top; text-align:center;  col7">31.31</td>
<td style=" padding:0.2cm; text-align:left; vertical-align:top; text-align:center;  col8">3.87 <sup>***</sup><br>(3.82&nbsp;&ndash;&nbsp;3.93)</td>
<td style=" padding:0.2cm; text-align:left; vertical-align:top; text-align:center;  col9">147.48</td>
<td style=" padding:0.2cm; text-align:left; vertical-align:top; text-align:center;  0">0.04 <sup>***</sup><br>(0.03&nbsp;&ndash;&nbsp;0.04)</td>
<td style=" padding:0.2cm; text-align:left; vertical-align:top; text-align:center;  1">15.72</td>
<td style=" padding:0.2cm; text-align:left; vertical-align:top; text-align:center;  2">3.26 <sup>***</sup><br>(3.23&nbsp;&ndash;&nbsp;3.29)</td>
<td style=" padding:0.2cm; text-align:left; vertical-align:top; text-align:center;  3">192.05</td>
<td style=" padding:0.2cm; text-align:left; vertical-align:top; text-align:center;  4">3.35 <sup>***</sup><br>(3.30&nbsp;&ndash;&nbsp;3.41)</td>
<td style=" padding:0.2cm; text-align:left; vertical-align:top; text-align:center;  5">116.01</td>
<td style=" padding:0.2cm; text-align:left; vertical-align:top; text-align:center; modelcolumn8 6">1.23 <sup>***</sup><br>(0.85&nbsp;&ndash;&nbsp;1.62)</td>
<td style=" padding:0.2cm; text-align:left; vertical-align:top; text-align:center; modelcolumn8 7">6.21</td>
<td style=" padding:0.2cm; text-align:left; vertical-align:top; text-align:center; modelcolumn9 8">0.91 <sup>***</sup><br>(0.55&nbsp;&ndash;&nbsp;1.29)</td>
<td style=" padding:0.2cm; text-align:left; vertical-align:top; text-align:center; modelcolumn9 9">4.83</td>
</tr>
<tr>
<td style=" padding:0.2cm; text-align:left; vertical-align:top; text-align:left; ">Date scaled</td>
<td style=" padding:0.2cm; text-align:left; vertical-align:top; text-align:center;  ">0.04 <sup>***</sup><br>(0.04&nbsp;&ndash;&nbsp;0.04)</td>
<td style=" padding:0.2cm; text-align:left; vertical-align:top; text-align:center;  ">16.21</td>
<td style=" padding:0.2cm; text-align:left; vertical-align:top; text-align:center;  "></td>
<td style=" padding:0.2cm; text-align:left; vertical-align:top; text-align:center;  "></td>
<td style=" padding:0.2cm; text-align:left; vertical-align:top; text-align:center;  "></td>
<td style=" padding:0.2cm; text-align:left; vertical-align:top; text-align:center;  col7"></td>
<td style=" padding:0.2cm; text-align:left; vertical-align:top; text-align:center;  col8"></td>
<td style=" padding:0.2cm; text-align:left; vertical-align:top; text-align:center;  col9"></td>
<td style=" padding:0.2cm; text-align:left; vertical-align:top; text-align:center;  0"></td>
<td style=" padding:0.2cm; text-align:left; vertical-align:top; text-align:center;  1"></td>
<td style=" padding:0.2cm; text-align:left; vertical-align:top; text-align:center;  2"></td>
<td style=" padding:0.2cm; text-align:left; vertical-align:top; text-align:center;  3"></td>
<td style=" padding:0.2cm; text-align:left; vertical-align:top; text-align:center;  4"></td>
<td style=" padding:0.2cm; text-align:left; vertical-align:top; text-align:center;  5"></td>
<td style=" padding:0.2cm; text-align:left; vertical-align:top; text-align:center; modelcolumn8 6"></td>
<td style=" padding:0.2cm; text-align:left; vertical-align:top; text-align:center; modelcolumn8 7"></td>
<td style=" padding:0.2cm; text-align:left; vertical-align:top; text-align:center; modelcolumn9 8"></td>
<td style=" padding:0.2cm; text-align:left; vertical-align:top; text-align:center; modelcolumn9 9"></td>
</tr>
<tr>
<td style=" padding:0.2cm; text-align:left; vertical-align:top; text-align:left; ">Concentration</td>
<td style=" padding:0.2cm; text-align:left; vertical-align:top; text-align:center;  ">&#45;3.98 <sup>***</sup><br>(-4.70&nbsp;&ndash;&nbsp;-3.33)</td>
<td style=" padding:0.2cm; text-align:left; vertical-align:top; text-align:center;  ">&#45;12.00</td>
<td style=" padding:0.2cm; text-align:left; vertical-align:top; text-align:center;  ">&#45;1.14 <sup>*</sup><br>(-2.54&nbsp;&ndash;&nbsp;-0.28)</td>
<td style=" padding:0.2cm; text-align:left; vertical-align:top; text-align:center;  ">&#45;2.15</td>
<td style=" padding:0.2cm; text-align:left; vertical-align:top; text-align:center;  ">0.07 <sup>***</sup><br>(0.05&nbsp;&ndash;&nbsp;0.09)</td>
<td style=" padding:0.2cm; text-align:left; vertical-align:top; text-align:center;  col7">7.97</td>
<td style=" padding:0.2cm; text-align:left; vertical-align:top; text-align:center;  col8">&#45;1.37 <sup>***</sup><br>(-1.72&nbsp;&ndash;&nbsp;-1.05)</td>
<td style=" padding:0.2cm; text-align:left; vertical-align:top; text-align:center;  col9">&#45;8.21</td>
<td style=" padding:0.2cm; text-align:left; vertical-align:top; text-align:center;  0">0.16 <sup>***</sup><br>(0.10&nbsp;&ndash;&nbsp;0.24)</td>
<td style=" padding:0.2cm; text-align:left; vertical-align:top; text-align:center;  1">4.94</td>
<td style=" padding:0.2cm; text-align:left; vertical-align:top; text-align:center;  2">&#45;0.99 <sup>***</sup><br>(-1.21&nbsp;&ndash;&nbsp;-0.78)</td>
<td style=" padding:0.2cm; text-align:left; vertical-align:top; text-align:center;  3">&#45;9.13</td>
<td style=" padding:0.2cm; text-align:left; vertical-align:top; text-align:center;  4">&#45;0.93 <sup>***</sup><br>(-1.31&nbsp;&ndash;&nbsp;-0.58)</td>
<td style=" padding:0.2cm; text-align:left; vertical-align:top; text-align:center;  5">&#45;5.12</td>
<td style=" padding:0.2cm; text-align:left; vertical-align:top; text-align:center; modelcolumn8 6">&#45;5.14 <sup>***</sup><br>(-7.26&nbsp;&ndash;&nbsp;-3.20)</td>
<td style=" padding:0.2cm; text-align:left; vertical-align:top; text-align:center; modelcolumn8 7">&#45;4.99</td>
<td style=" padding:0.2cm; text-align:left; vertical-align:top; text-align:center; modelcolumn9 8">&#45;5.10 <sup>***</sup><br>(-7.29&nbsp;&ndash;&nbsp;-3.12)</td>
<td style=" padding:0.2cm; text-align:left; vertical-align:top; text-align:center; modelcolumn9 9">&#45;4.81</td>
</tr>
<tr>
<td style=" padding:0.2cm; text-align:left; vertical-align:top; text-align:left; ">Species [Pancratium]</td>
<td style=" padding:0.2cm; text-align:left; vertical-align:top; text-align:center;  "></td>
<td style=" padding:0.2cm; text-align:left; vertical-align:top; text-align:center;  "></td>
<td style=" padding:0.2cm; text-align:left; vertical-align:top; text-align:center;  ">0.33 <sup>*</sup><br>(0.03&nbsp;&ndash;&nbsp;0.66)</td>
<td style=" padding:0.2cm; text-align:left; vertical-align:top; text-align:center;  ">2.04</td>
<td style=" padding:0.2cm; text-align:left; vertical-align:top; text-align:center;  ">0.08 <sup>***</sup><br>(0.06&nbsp;&ndash;&nbsp;0.11)</td>
<td style=" padding:0.2cm; text-align:left; vertical-align:top; text-align:center;  col7">7.45</td>
<td style=" padding:0.2cm; text-align:left; vertical-align:top; text-align:center;  col8">&#45;2.37 <sup>***</sup><br>(-2.94&nbsp;&ndash;&nbsp;-1.96)</td>
<td style=" padding:0.2cm; text-align:left; vertical-align:top; text-align:center;  col9">&#45;10.24</td>
<td style=" padding:0.2cm; text-align:left; vertical-align:top; text-align:center;  0">0.06 <sup>***</sup><br>(0.04&nbsp;&ndash;&nbsp;0.10)</td>
<td style=" padding:0.2cm; text-align:left; vertical-align:top; text-align:center;  1">3.95</td>
<td style=" padding:0.2cm; text-align:left; vertical-align:top; text-align:center;  2">0.45 <sup>***</sup><br>(0.41&nbsp;&ndash;&nbsp;0.49)</td>
<td style=" padding:0.2cm; text-align:left; vertical-align:top; text-align:center;  3">22.31</td>
<td style=" padding:0.2cm; text-align:left; vertical-align:top; text-align:center;  4">1.19 <sup>***</sup><br>(1.14&nbsp;&ndash;&nbsp;1.26)</td>
<td style=" padding:0.2cm; text-align:left; vertical-align:top; text-align:center;  5">39.58</td>
<td style=" padding:0.2cm; text-align:left; vertical-align:top; text-align:center; modelcolumn8 6">&#45;1.15 <sup>*</sup><br>(-2.26&nbsp;&ndash;&nbsp;-0.00)</td>
<td style=" padding:0.2cm; text-align:left; vertical-align:top; text-align:center; modelcolumn8 7">&#45;2.02</td>
<td style=" padding:0.2cm; text-align:left; vertical-align:top; text-align:center; modelcolumn9 8">&#45;2.21 <sup>***</sup><br>(-2.82&nbsp;&ndash;&nbsp;-1.63)</td>
<td style=" padding:0.2cm; text-align:left; vertical-align:top; text-align:center; modelcolumn9 9">&#45;7.33</td>
</tr>
<tr>
<td style=" padding:0.2cm; text-align:left; vertical-align:top; text-align:left; ">Concentration * Species<br>[Pancratium]</td>
<td style=" padding:0.2cm; text-align:left; vertical-align:top; text-align:center;  "></td>
<td style=" padding:0.2cm; text-align:left; vertical-align:top; text-align:center;  "></td>
<td style=" padding:0.2cm; text-align:left; vertical-align:top; text-align:center;  ">1.72 <sup>**</sup><br>(0.81&nbsp;&ndash;&nbsp;3.13)</td>
<td style=" padding:0.2cm; text-align:left; vertical-align:top; text-align:center;  ">3.14</td>
<td style=" padding:0.2cm; text-align:left; vertical-align:top; text-align:center;  ">&#45;0.01 <sup></sup><br>(-0.09&nbsp;&ndash;&nbsp;0.15)</td>
<td style=" padding:0.2cm; text-align:left; vertical-align:top; text-align:center;  col7">&#45;0.10</td>
<td style=" padding:0.2cm; text-align:left; vertical-align:top; text-align:center;  col8">0.83 <sup></sup><br>(&#45;2.79&nbsp;&ndash;&nbsp;2.11)</td>
<td style=" padding:0.2cm; text-align:left; vertical-align:top; text-align:center;  col9">1.01</td>
<td style=" padding:0.2cm; text-align:left; vertical-align:top; text-align:center;  0">0.18 <sup></sup><br>(&#45;0.08&nbsp;&ndash;&nbsp;0.67)</td>
<td style=" padding:0.2cm; text-align:left; vertical-align:top; text-align:center;  1">0.98</td>
<td style=" padding:0.2cm; text-align:left; vertical-align:top; text-align:center;  2">0.36 <sup>**</sup><br>(0.12&nbsp;&ndash;&nbsp;0.61)</td>
<td style=" padding:0.2cm; text-align:left; vertical-align:top; text-align:center;  3">2.94</td>
<td style=" padding:0.2cm; text-align:left; vertical-align:top; text-align:center;  4">0.36 <sup></sup><br>(0.00&nbsp;&ndash;&nbsp;0.75)</td>
<td style=" padding:0.2cm; text-align:left; vertical-align:top; text-align:center;  5">1.94</td>
<td style=" padding:0.2cm; text-align:left; vertical-align:top; text-align:center; modelcolumn8 6">&#45;0.52 <sup></sup><br>(-8.17&nbsp;&ndash;&nbsp;4.46)</td>
<td style=" padding:0.2cm; text-align:left; vertical-align:top; text-align:center; modelcolumn8 7">&#45;0.17</td>
<td style=" padding:0.2cm; text-align:left; vertical-align:top; text-align:center; modelcolumn9 8">0.07 <sup></sup><br>(&#45;6.42&nbsp;&ndash;&nbsp;4.62)</td>
<td style=" padding:0.2cm; text-align:left; vertical-align:top; text-align:center; modelcolumn9 9">0.02</td>
</tr>
<tr>
<td style=" padding:0.2cm; text-align:left; vertical-align:top; text-align:left; padding-top:0.1cm; padding-bottom:0.1cm; border-top:1px solid;">Observations</td>
<td style=" padding:0.2cm; text-align:left; vertical-align:top; padding-top:0.1cm; padding-bottom:0.1cm; text-align:left; border-top:1px solid;" colspan="2">146</td>
<td style=" padding:0.2cm; text-align:left; vertical-align:top; padding-top:0.1cm; padding-bottom:0.1cm; text-align:left; border-top:1px solid;" colspan="2">92</td>
<td style=" padding:0.2cm; text-align:left; vertical-align:top; padding-top:0.1cm; padding-bottom:0.1cm; text-align:left; border-top:1px solid;" colspan="2">79</td>
<td style=" padding:0.2cm; text-align:left; vertical-align:top; padding-top:0.1cm; padding-bottom:0.1cm; text-align:left; border-top:1px solid;" colspan="2">79</td>
<td style=" padding:0.2cm; text-align:left; vertical-align:top; padding-top:0.1cm; padding-bottom:0.1cm; text-align:left; border-top:1px solid;" colspan="2">84</td>
<td style=" padding:0.2cm; text-align:left; vertical-align:top; padding-top:0.1cm; padding-bottom:0.1cm; text-align:left; border-top:1px solid;" colspan="2">448</td>
<td style=" padding:0.2cm; text-align:left; vertical-align:top; padding-top:0.1cm; padding-bottom:0.1cm; text-align:left; border-top:1px solid;" colspan="2">448</td>
<td style=" padding:0.2cm; text-align:left; vertical-align:top; padding-top:0.1cm; padding-bottom:0.1cm; text-align:left; border-top:1px solid;" colspan="2">302</td>
<td style=" padding:0.2cm; text-align:left; vertical-align:top; padding-top:0.1cm; padding-bottom:0.1cm; text-align:left; border-top:1px solid;" colspan="2">437</td>
</tr>
<tr>
<td style=" padding:0.2cm; text-align:left; vertical-align:top; text-align:left; padding-top:0.1cm; padding-bottom:0.1cm;">R<sup>2</sup></td>
<td style=" padding:0.2cm; text-align:left; vertical-align:top; padding-top:0.1cm; padding-bottom:0.1cm; text-align:left;" colspan="2">0.798</td>
<td style=" padding:0.2cm; text-align:left; vertical-align:top; padding-top:0.1cm; padding-bottom:0.1cm; text-align:left;" colspan="2">0.490</td>
<td style=" padding:0.2cm; text-align:left; vertical-align:top; padding-top:0.1cm; padding-bottom:0.1cm; text-align:left;" colspan="2">0.889</td>
<td style=" padding:0.2cm; text-align:left; vertical-align:top; padding-top:0.1cm; padding-bottom:0.1cm; text-align:left;" colspan="2">0.936</td>
<td style=" padding:0.2cm; text-align:left; vertical-align:top; padding-top:0.1cm; padding-bottom:0.1cm; text-align:left;" colspan="2">0.653</td>
<td style=" padding:0.2cm; text-align:left; vertical-align:top; padding-top:0.1cm; padding-bottom:0.1cm; text-align:left;" colspan="2">0.745</td>
<td style=" padding:0.2cm; text-align:left; vertical-align:top; padding-top:0.1cm; padding-bottom:0.1cm; text-align:left;" colspan="2">0.926</td>
<td style=" padding:0.2cm; text-align:left; vertical-align:top; padding-top:0.1cm; padding-bottom:0.1cm; text-align:left;" colspan="2">NA</td>
<td style=" padding:0.2cm; text-align:left; vertical-align:top; padding-top:0.1cm; padding-bottom:0.1cm; text-align:left;" colspan="2">NA</td>
</tr>
<tr>
<td colspan="19" style="font-style:italic; border-top:double black; text-align:right;">* p&lt;0.05&nbsp;&nbsp;&nbsp;** p&lt;0.01&nbsp;&nbsp;&nbsp;*** p&lt;0.001</td>
</tr>

</table>
