# Supplementary material for: Insights on physiological, antioxidant and flowering response to salinity stress of two candidate ornamental species: the native coastal geophytes Pancratium maritimum L. and Eryngium maritimum L
Source: Physiol Mol Biol Plants. 2024 Aug 27;30(9):1533–49. doi: 10.1007/s12298-024-01502-0 (PMC11413310; doi:10.1007/s12298-024-01502-0)
Supplement: Supplementary file 2 — Supplementary file2 (DOC 13 KB) [file 12298_2024_1502_MOESM2_ESM.doc]

<table style="border-collapse:collapse; border:none;">
<tr>
<th style="border-top: double; text-align:center; font-style:normal; font-weight:bold; padding:0.2cm;  text-align:left; ">&nbsp;</th>
<th colspan="2" style="border-top: double; text-align:center; font-style:normal; font-weight:bold; padding:0.2cm; ">CAT</th>
<th colspan="2" style="border-top: double; text-align:center; font-style:normal; font-weight:bold; padding:0.2cm; ">SOD</th>
<th colspan="2" style="border-top: double; text-align:center; font-style:normal; font-weight:bold; padding:0.2cm; ">GPX</th>
<th colspan="2" style="border-top: double; text-align:center; font-style:normal; font-weight:bold; padding:0.2cm; ">GRD</th>
<th colspan="2" style="border-top: double; text-align:center; font-style:normal; font-weight:bold; padding:0.2cm; ">MDA</th>
</tr>
<tr>
<td style=" text-align:center; border-bottom:1px solid; font-style:italic; font-weight:normal;  text-align:left; ">Predictors</td>
<td style=" text-align:center; border-bottom:1px solid; font-style:italic; font-weight:normal;  ">Estimates</td>
<td style=" text-align:center; border-bottom:1px solid; font-style:italic; font-weight:normal;  ">Statistic</td>
<td style=" text-align:center; border-bottom:1px solid; font-style:italic; font-weight:normal;  ">Estimates</td>
<td style=" text-align:center; border-bottom:1px solid; font-style:italic; font-weight:normal;  ">Statistic</td>
<td style=" text-align:center; border-bottom:1px solid; font-style:italic; font-weight:normal;  ">Estimates</td>
<td style=" text-align:center; border-bottom:1px solid; font-style:italic; font-weight:normal;  col7">Statistic</td>
<td style=" text-align:center; border-bottom:1px solid; font-style:italic; font-weight:normal;  col8">Estimates</td>
<td style=" text-align:center; border-bottom:1px solid; font-style:italic; font-weight:normal;  col9">Statistic</td>
<td style=" text-align:center; border-bottom:1px solid; font-style:italic; font-weight:normal;  0">Estimates</td>
<td style=" text-align:center; border-bottom:1px solid; font-style:italic; font-weight:normal;  1">Statistic</td>
</tr>
<tr>
<td style=" padding:0.2cm; text-align:left; vertical-align:top; text-align:left; ">(Intercept)</td>
<td style=" padding:0.2cm; text-align:left; vertical-align:top; text-align:center;  ">199.64 <sup>***</sup><br>(159.62&nbsp;&ndash;&nbsp;239.66)</td>
<td style=" padding:0.2cm; text-align:left; vertical-align:top; text-align:center;  ">9.89</td>
<td style=" padding:0.2cm; text-align:left; vertical-align:top; text-align:center;  ">0.53 <sup>***</sup><br>(0.36&nbsp;&ndash;&nbsp;0.71)</td>
<td style=" padding:0.2cm; text-align:left; vertical-align:top; text-align:center;  ">5.97</td>
<td style=" padding:0.2cm; text-align:left; vertical-align:top; text-align:center;  ">4.85 <sup>***</sup><br>(2.12&nbsp;&ndash;&nbsp;7.58)</td>
<td style=" padding:0.2cm; text-align:left; vertical-align:top; text-align:center;  col7">3.53</td>
<td style=" padding:0.2cm; text-align:left; vertical-align:top; text-align:center;  col8">6.09 <sup>***</sup><br>(3.34&nbsp;&ndash;&nbsp;8.84)</td>
<td style=" padding:0.2cm; text-align:left; vertical-align:top; text-align:center;  col9">4.39</td>
<td style=" padding:0.2cm; text-align:left; vertical-align:top; text-align:center;  0">6.61 <sup>***</sup><br>(5.92&nbsp;&ndash;&nbsp;7.30)</td>
<td style=" padding:0.2cm; text-align:left; vertical-align:top; text-align:center;  1">19.07</td>
</tr>
<tr>
<td style=" padding:0.2cm; text-align:left; vertical-align:top; text-align:left; ">Species [Pancratium]</td>
<td style=" padding:0.2cm; text-align:left; vertical-align:top; text-align:center;  ">&#45;150.37 <sup>***</sup><br>(-208.63&nbsp;&ndash;&nbsp;-92.12)</td>
<td style=" padding:0.2cm; text-align:left; vertical-align:top; text-align:center;  ">&#45;5.12</td>
<td style=" padding:0.2cm; text-align:left; vertical-align:top; text-align:center;  ">0.95 <sup>***</sup><br>(0.70&nbsp;&ndash;&nbsp;1.20)</td>
<td style=" padding:0.2cm; text-align:left; vertical-align:top; text-align:center;  ">7.53</td>
<td style=" padding:0.2cm; text-align:left; vertical-align:top; text-align:center;  ">10.19 <sup>***</sup><br>(6.40&nbsp;&ndash;&nbsp;13.97)</td>
<td style=" padding:0.2cm; text-align:left; vertical-align:top; text-align:center;  col7">5.33</td>
<td style=" padding:0.2cm; text-align:left; vertical-align:top; text-align:center;  col8">4.59 <sup>*</sup><br>(0.66&nbsp;&ndash;&nbsp;8.51)</td>
<td style=" padding:0.2cm; text-align:left; vertical-align:top; text-align:center;  col9">2.32</td>
<td style=" padding:0.2cm; text-align:left; vertical-align:top; text-align:center;  0">&#45;2.08 <sup>***</sup><br>(-3.07&nbsp;&ndash;&nbsp;-1.09)</td>
<td style=" padding:0.2cm; text-align:left; vertical-align:top; text-align:center;  1">&#45;4.16</td>
</tr>
<tr>
<td style=" padding:0.2cm; text-align:left; vertical-align:top; text-align:left; ">Concentration</td>
<td style=" padding:0.2cm; text-align:left; vertical-align:top; text-align:center;  ">98.73 <sup>*</sup><br>(14.45&nbsp;&ndash;&nbsp;183.01)</td>
<td style=" padding:0.2cm; text-align:left; vertical-align:top; text-align:center;  ">2.32</td>
<td style=" padding:0.2cm; text-align:left; vertical-align:top; text-align:center;  ">1.00 <sup>***</sup><br>(0.63&nbsp;&ndash;&nbsp;1.36)</td>
<td style=" padding:0.2cm; text-align:left; vertical-align:top; text-align:center;  ">5.40</td>
<td style=" padding:0.2cm; text-align:left; vertical-align:top; text-align:center;  ">1.58 <sup></sup><br>(&#45;4.17&nbsp;&ndash;&nbsp;7.32)</td>
<td style=" padding:0.2cm; text-align:left; vertical-align:top; text-align:center;  col7">0.54</td>
<td style=" padding:0.2cm; text-align:left; vertical-align:top; text-align:center;  col8">3.14 <sup></sup><br>(&#45;2.89&nbsp;&ndash;&nbsp;9.17)</td>
<td style=" padding:0.2cm; text-align:left; vertical-align:top; text-align:center;  col9">1.03</td>
<td style=" padding:0.2cm; text-align:left; vertical-align:top; text-align:center;  0">&#45;2.39 <sup>**</sup><br>(-3.88&nbsp;&ndash;&nbsp;-0.90)</td>
<td style=" padding:0.2cm; text-align:left; vertical-align:top; text-align:center;  1">&#45;3.17</td>
</tr>
<tr>
<td style=" padding:0.2cm; text-align:left; vertical-align:top; text-align:left; ">Species [Pancratium] *<br>Concentration</td>
<td style=" padding:0.2cm; text-align:left; vertical-align:top; text-align:center;  ">&#45;126.38 <sup></sup><br>(-274.77&nbsp;&ndash;&nbsp;22.00)</td>
<td style=" padding:0.2cm; text-align:left; vertical-align:top; text-align:center;  ">&#45;1.69</td>
<td style=" padding:0.2cm; text-align:left; vertical-align:top; text-align:center;  ">&#45;1.02 <sup>**</sup><br>(-1.66&nbsp;&ndash;&nbsp;-0.38)</td>
<td style=" padding:0.2cm; text-align:left; vertical-align:top; text-align:center;  ">&#45;3.17</td>
<td style=" padding:0.2cm; text-align:left; vertical-align:top; text-align:center;  ">&#45;7.88 <sup></sup><br>(-17.71&nbsp;&ndash;&nbsp;1.95)</td>
<td style=" padding:0.2cm; text-align:left; vertical-align:top; text-align:center;  col7">&#45;1.59</td>
<td style=" padding:0.2cm; text-align:left; vertical-align:top; text-align:center;  col8">&#45;10.87 <sup>*</sup><br>(-21.55&nbsp;&ndash;&nbsp;-0.20)</td>
<td style=" padding:0.2cm; text-align:left; vertical-align:top; text-align:center;  col9">&#45;2.02</td>
<td style=" padding:0.2cm; text-align:left; vertical-align:top; text-align:center;  0">2.37 <sup></sup><br>(&#45;0.19&nbsp;&ndash;&nbsp;4.94)</td>
<td style=" padding:0.2cm; text-align:left; vertical-align:top; text-align:center;  1">1.83</td>
</tr>
<tr>
<td colspan="11" style="font-weight:bold; text-align:left; padding-top:.8em;">Random Effects</td>
</tr>

<tr>
<td style=" padding:0.2cm; text-align:left; vertical-align:top; text-align:left; padding-top:0.1cm; padding-bottom:0.1cm;">&sigma;<sup>2</sup></td>
<td style=" padding:0.2cm; text-align:left; vertical-align:top; padding-top:0.1cm; padding-bottom:0.1cm; text-align:left;" colspan="2">12519.31</td>
<td style=" padding:0.2cm; text-align:left; vertical-align:top; padding-top:0.1cm; padding-bottom:0.1cm; text-align:left;" colspan="2">&nbsp;</td>
<td style=" padding:0.2cm; text-align:left; vertical-align:top; padding-top:0.1cm; padding-bottom:0.1cm; text-align:left;" colspan="2">54.31</td>
<td style=" padding:0.2cm; text-align:left; vertical-align:top; padding-top:0.1cm; padding-bottom:0.1cm; text-align:left;" colspan="2">54.06</td>
<td style=" padding:0.2cm; text-align:left; vertical-align:top; padding-top:0.1cm; padding-bottom:0.1cm; text-align:left;" colspan="2">&nbsp;</td>
</tr>

<tr>
<td style=" padding:0.2cm; text-align:left; vertical-align:top; text-align:left; padding-top:0.1cm; padding-bottom:0.1cm;">&tau;<sub>00</sub></td>
<td style=" padding:0.2cm; text-align:left; vertical-align:top; padding-top:0.1cm; padding-bottom:0.1cm; text-align:left;" colspan="2">161.08 <sub>Plant</sub></td>
<td style=" padding:0.2cm; text-align:left; vertical-align:top; padding-top:0.1cm; padding-bottom:0.1cm; text-align:left;" colspan="2">&nbsp;</td>
<td style=" padding:0.2cm; text-align:left; vertical-align:top; padding-top:0.1cm; padding-bottom:0.1cm; text-align:left;" colspan="2">4.60 <sub>Plant</sub></td>
<td style=" padding:0.2cm; text-align:left; vertical-align:top; padding-top:0.1cm; padding-bottom:0.1cm; text-align:left;" colspan="2">0.00 <sub>Plant</sub></td>
<td style=" padding:0.2cm; text-align:left; vertical-align:top; padding-top:0.1cm; padding-bottom:0.1cm; text-align:left;" colspan="2">&nbsp;</td>

<tr>
<td style=" padding:0.2cm; text-align:left; vertical-align:top; text-align:left; padding-top:0.1cm; padding-bottom:0.1cm;">ICC</td>
<td style=" padding:0.2cm; text-align:left; vertical-align:top; padding-top:0.1cm; padding-bottom:0.1cm; text-align:left;" colspan="2">0.01</td>
<td style=" padding:0.2cm; text-align:left; vertical-align:top; padding-top:0.1cm; padding-bottom:0.1cm; text-align:left;" colspan="2">&nbsp;</td>
<td style=" padding:0.2cm; text-align:left; vertical-align:top; padding-top:0.1cm; padding-bottom:0.1cm; text-align:left;" colspan="2">0.08</td>
<td style=" padding:0.2cm; text-align:left; vertical-align:top; padding-top:0.1cm; padding-bottom:0.1cm; text-align:left;" colspan="2">&nbsp;</td>
<td style=" padding:0.2cm; text-align:left; vertical-align:top; padding-top:0.1cm; padding-bottom:0.1cm; text-align:left;" colspan="2">&nbsp;</td>

<tr>
<td style=" padding:0.2cm; text-align:left; vertical-align:top; text-align:left; padding-top:0.1cm; padding-bottom:0.1cm;">N</td>
<td style=" padding:0.2cm; text-align:left; vertical-align:top; padding-top:0.1cm; padding-bottom:0.1cm; text-align:left;" colspan="2">60 <sub>Plant</sub></td>
<td style=" padding:0.2cm; text-align:left; vertical-align:top; padding-top:0.1cm; padding-bottom:0.1cm; text-align:left;" colspan="2">&nbsp;</td>
<td style=" padding:0.2cm; text-align:left; vertical-align:top; padding-top:0.1cm; padding-bottom:0.1cm; text-align:left;" colspan="2">60 <sub>Plant</sub></td>
<td style=" padding:0.2cm; text-align:left; vertical-align:top; padding-top:0.1cm; padding-bottom:0.1cm; text-align:left;" colspan="2">58 <sub>Plant</sub></td>
<td style=" padding:0.2cm; text-align:left; vertical-align:top; padding-top:0.1cm; padding-bottom:0.1cm; text-align:left;" colspan="2">&nbsp;</td>
<tr>
<td style=" padding:0.2cm; text-align:left; vertical-align:top; text-align:left; padding-top:0.1cm; padding-bottom:0.1cm; border-top:1px solid;">Observations</td>
<td style=" padding:0.2cm; text-align:left; vertical-align:top; padding-top:0.1cm; padding-bottom:0.1cm; text-align:left; border-top:1px solid;" colspan="2">108</td>
<td style=" padding:0.2cm; text-align:left; vertical-align:top; padding-top:0.1cm; padding-bottom:0.1cm; text-align:left; border-top:1px solid;" colspan="2">108</td>
<td style=" padding:0.2cm; text-align:left; vertical-align:top; padding-top:0.1cm; padding-bottom:0.1cm; text-align:left; border-top:1px solid;" colspan="2">111</td>
<td style=" padding:0.2cm; text-align:left; vertical-align:top; padding-top:0.1cm; padding-bottom:0.1cm; text-align:left; border-top:1px solid;" colspan="2">103</td>
<td style=" padding:0.2cm; text-align:left; vertical-align:top; padding-top:0.1cm; padding-bottom:0.1cm; text-align:left; border-top:1px solid;" colspan="2">110</td>
</tr>
<tr>
<td style=" padding:0.2cm; text-align:left; vertical-align:top; text-align:left; padding-top:0.1cm; padding-bottom:0.1cm;">Marginal R<sup>2</sup> / Conditional R<sup>2</sup></td>
<td style=" padding:0.2cm; text-align:left; vertical-align:top; padding-top:0.1cm; padding-bottom:0.1cm; text-align:left;" colspan="2">0.431 / 0.438</td>
<td style=" padding:0.2cm; text-align:left; vertical-align:top; padding-top:0.1cm; padding-bottom:0.1cm; text-align:left;" colspan="2">0.410 / 0.393</td>
<td style=" padding:0.2cm; text-align:left; vertical-align:top; padding-top:0.1cm; padding-bottom:0.1cm; text-align:left;" colspan="2">0.238 / 0.297</td>
<td style=" padding:0.2cm; text-align:left; vertical-align:top; padding-top:0.1cm; padding-bottom:0.1cm; text-align:left;" colspan="2">0.055 / NA</td>
<td style=" padding:0.2cm; text-align:left; vertical-align:top; padding-top:0.1cm; padding-bottom:0.1cm; text-align:left;" colspan="2">0.179 / 0.156</td>
</tr>
<tr>
<td colspan="11" style="font-style:italic; border-top:double black; text-align:right;">* p&lt;0.05&nbsp;&nbsp;&nbsp;** p&lt;0.01&nbsp;&nbsp;&nbsp;*** p&lt;0.001</td>
</tr>

</table>
