# Supplementary material for: Insights on physiological, antioxidant and flowering response to salinity stress of two candidate ornamental species: the native coastal geophytes Pancratium maritimum L. and Eryngium maritimum L
Source: Physiol Mol Biol Plants. 2024 Aug 27;30(9):1533–49. doi: 10.1007/s12298-024-01502-0 (PMC11413310; doi:10.1007/s12298-024-01502-0)
Supplement: Supplementary file 3 — Supplementary file3 (DOC 19 KB) [file 12298_2024_1502_MOESM3_ESM.doc]

<table style="border-collapse:collapse; border:none;">
<tr>
<th style="border-top: double; text-align:center; font-style:normal; font-weight:bold; padding:0.2cm;  text-align:left; ">&nbsp;</th>
<th colspan="2" style="border-top: double; text-align:center; font-style:normal; font-weight:bold; padding:0.2cm; ">Ci</th>
<th colspan="2" style="border-top: double; text-align:center; font-style:normal; font-weight:bold; padding:0.2cm; ">Cond</th>
<th colspan="2" style="border-top: double; text-align:center; font-style:normal; font-weight:bold; padding:0.2cm; ">ETR</th>
<th colspan="2" style="border-top: double; text-align:center; font-style:normal; font-weight:bold; padding:0.2cm; ">ETR/Photo</th>
<th colspan="2" style="border-top: double; text-align:center; font-style:normal; font-weight:bold; padding:0.2cm; ">Photo</th>
<th colspan="2" style="border-top: double; text-align:center; font-style:normal; font-weight:bold; padding:0.2cm; ">NPQ</th>
<th colspan="2" style="border-top: double; text-align:center; font-style:normal; font-weight:bold; padding:0.2cm; ">Fv-Fm</th>
</tr>
<tr>
<td style=" text-align:center; border-bottom:1px solid; font-style:italic; font-weight:normal;  text-align:left; ">Predictors</td>
<td style=" text-align:center; border-bottom:1px solid; font-style:italic; font-weight:normal;  ">Estimates</td>
<td style=" text-align:center; border-bottom:1px solid; font-style:italic; font-weight:normal;  ">Statistic</td>
<td style=" text-align:center; border-bottom:1px solid; font-style:italic; font-weight:normal;  ">Estimates</td>
<td style=" text-align:center; border-bottom:1px solid; font-style:italic; font-weight:normal;  ">Statistic</td>
<td style=" text-align:center; border-bottom:1px solid; font-style:italic; font-weight:normal;  ">Estimates</td>
<td style=" text-align:center; border-bottom:1px solid; font-style:italic; font-weight:normal;  col7">Statistic</td>
<td style=" text-align:center; border-bottom:1px solid; font-style:italic; font-weight:normal;  col8">Estimates</td>
<td style=" text-align:center; border-bottom:1px solid; font-style:italic; font-weight:normal;  col9">Statistic</td>
<td style=" text-align:center; border-bottom:1px solid; font-style:italic; font-weight:normal;  0">Estimates</td>
<td style=" text-align:center; border-bottom:1px solid; font-style:italic; font-weight:normal;  1">Statistic</td>
<td style=" text-align:center; border-bottom:1px solid; font-style:italic; font-weight:normal;  2">Estimates</td>
<td style=" text-align:center; border-bottom:1px solid; font-style:italic; font-weight:normal;  3">Statistic</td>
<td style=" text-align:center; border-bottom:1px solid; font-style:italic; font-weight:normal;  4">Estimates</td>
<td style=" text-align:center; border-bottom:1px solid; font-style:italic; font-weight:normal;  5">Statistic</td>
</tr>
<tr>
<td style=" padding:0.2cm; text-align:left; vertical-align:top; text-align:left; ">(Intercept)</td>
<td style=" padding:0.2cm; text-align:left; vertical-align:top; text-align:center;  ">5.37 <sup>***</sup><br>(5.23&nbsp;&ndash;&nbsp;5.50)</td>
<td style=" padding:0.2cm; text-align:left; vertical-align:top; text-align:center;  ">80.16</td>
<td style=" padding:0.2cm; text-align:left; vertical-align:top; text-align:center;  ">&#45;1.32 <sup>***</sup><br>(-1.79&nbsp;&ndash;&nbsp;-0.84)</td>
<td style=" padding:0.2cm; text-align:left; vertical-align:top; text-align:center;  ">&#45;5.48</td>
<td style=" padding:0.2cm; text-align:left; vertical-align:top; text-align:center;  ">5.74 <sup>***</sup><br>(5.69&nbsp;&ndash;&nbsp;5.79)</td>
<td style=" padding:0.2cm; text-align:left; vertical-align:top; text-align:center;  col7">212.60</td>
<td style=" padding:0.2cm; text-align:left; vertical-align:top; text-align:center;  col8">&#45;23.94 <sup></sup><br>(-90.94&nbsp;&ndash;&nbsp;43.06)</td>
<td style=" padding:0.2cm; text-align:left; vertical-align:top; text-align:center;  col9">&#45;0.71</td>
<td style=" padding:0.2cm; text-align:left; vertical-align:top; text-align:center;  0">3.10 <sup>***</sup><br>(2.93&nbsp;&ndash;&nbsp;3.26)</td>
<td style=" padding:0.2cm; text-align:left; vertical-align:top; text-align:center;  1">35.09</td>
<td style=" padding:0.2cm; text-align:left; vertical-align:top; text-align:center;  2">1.34 <sup>***</sup><br>(1.12&nbsp;&ndash;&nbsp;1.56)</td>
<td style=" padding:0.2cm; text-align:left; vertical-align:top; text-align:center;  3">11.98</td>
<td style=" padding:0.2cm; text-align:left; vertical-align:top; text-align:center;  4">0.84 <sup>***</sup><br>(0.82&nbsp;&ndash;&nbsp;0.85)</td>
<td style=" padding:0.2cm; text-align:left; vertical-align:top; text-align:center;  5">113.31</td>
</tr>
<tr>
<td style=" padding:0.2cm; text-align:left; vertical-align:top; text-align:left; ">Concentration</td>
<td style=" padding:0.2cm; text-align:left; vertical-align:top; text-align:center;  ">0.49 <sup>***</sup><br>(0.25&nbsp;&ndash;&nbsp;0.72)</td>
<td style=" padding:0.2cm; text-align:left; vertical-align:top; text-align:center;  ">4.19</td>
<td style=" padding:0.2cm; text-align:left; vertical-align:top; text-align:center;  ">&#45;3.07 <sup>***</sup><br>(-4.88&nbsp;&ndash;&nbsp;-1.27)</td>
<td style=" padding:0.2cm; text-align:left; vertical-align:top; text-align:center;  ">&#45;3.37</td>
<td style=" padding:0.2cm; text-align:left; vertical-align:top; text-align:center;  ">&#45;0.55 <sup>***</sup><br>(-0.71&nbsp;&ndash;&nbsp;-0.40)</td>
<td style=" padding:0.2cm; text-align:left; vertical-align:top; text-align:center;  col7">&#45;7.24</td>
<td style=" padding:0.2cm; text-align:left; vertical-align:top; text-align:center;  col8">413.79 <sup>***</sup><br>(261.81&nbsp;&ndash;&nbsp;565.76)</td>
<td style=" padding:0.2cm; text-align:left; vertical-align:top; text-align:center;  col9">5.39</td>
<td style=" padding:0.2cm; text-align:left; vertical-align:top; text-align:center;  0">&#45;2.32 <sup>***</sup><br>(-3.17&nbsp;&ndash;&nbsp;-1.61)</td>
<td style=" padding:0.2cm; text-align:left; vertical-align:top; text-align:center;  1">&#45;5.47</td>
<td style=" padding:0.2cm; text-align:left; vertical-align:top; text-align:center;  2">0.38 <sup>*</sup><br>(0.03&nbsp;&ndash;&nbsp;0.73)</td>
<td style=" padding:0.2cm; text-align:left; vertical-align:top; text-align:center;  3">2.12</td>
<td style=" padding:0.2cm; text-align:left; vertical-align:top; text-align:center;  4">&#45;0.02 <sup></sup><br>(-0.04&nbsp;&ndash;&nbsp;0.00)</td>
<td style=" padding:0.2cm; text-align:left; vertical-align:top; text-align:center;  5">&#45;1.77</td>
</tr>
<tr>
<td style=" padding:0.2cm; text-align:left; vertical-align:top; text-align:left; ">Species [Pancratium]</td>
<td style=" padding:0.2cm; text-align:left; vertical-align:top; text-align:center;  ">&#45;0.08 <sup></sup><br>(-0.27&nbsp;&ndash;&nbsp;0.11)</td>
<td style=" padding:0.2cm; text-align:left; vertical-align:top; text-align:center;  ">&#45;0.85</td>
<td style=" padding:0.2cm; text-align:left; vertical-align:top; text-align:center;  ">&#45;0.62 <sup>***</sup><br>(-0.96&nbsp;&ndash;&nbsp;-0.27)</td>
<td style=" padding:0.2cm; text-align:left; vertical-align:top; text-align:center;  ">&#45;3.51</td>
<td style=" padding:0.2cm; text-align:left; vertical-align:top; text-align:center;  ">&#45;0.34 <sup>***</sup><br>(-0.44&nbsp;&ndash;&nbsp;-0.23)</td>
<td style=" padding:0.2cm; text-align:left; vertical-align:top; text-align:center;  col7">&#45;6.14</td>
<td style=" padding:0.2cm; text-align:left; vertical-align:top; text-align:center;  col8">&#45;14.99 <sup></sup><br>(-46.33&nbsp;&ndash;&nbsp;16.36)</td>
<td style=" padding:0.2cm; text-align:left; vertical-align:top; text-align:center;  col9">&#45;0.95</td>
<td style=" padding:0.2cm; text-align:left; vertical-align:top; text-align:center;  0">&#45;0.39 <sup>***</sup><br>(-0.59&nbsp;&ndash;&nbsp;-0.19)</td>
<td style=" padding:0.2cm; text-align:left; vertical-align:top; text-align:center;  1">&#45;3.84</td>
<td style=" padding:0.2cm; text-align:left; vertical-align:top; text-align:center;  2">1.38 <sup>***</sup><br>(1.02&nbsp;&ndash;&nbsp;1.74)</td>
<td style=" padding:0.2cm; text-align:left; vertical-align:top; text-align:center;  3">7.56</td>
<td style=" padding:0.2cm; text-align:left; vertical-align:top; text-align:center;  4">0.01 <sup></sup><br>(&#45;0.00&nbsp;&ndash;&nbsp;0.03)</td>
<td style=" padding:0.2cm; text-align:left; vertical-align:top; text-align:center;  5">1.42</td>
</tr>
<tr>
<td style=" padding:0.2cm; text-align:left; vertical-align:top; text-align:left; ">Concentration * Species<br>[Pancratium]</td>
<td style=" padding:0.2cm; text-align:left; vertical-align:top; text-align:center;  ">0.40 <sup>*</sup><br>(0.06&nbsp;&ndash;&nbsp;0.73)</td>
<td style=" padding:0.2cm; text-align:left; vertical-align:top; text-align:center;  ">2.37</td>
<td style=" padding:0.2cm; text-align:left; vertical-align:top; text-align:center;  ">0.97 <sup></sup><br>(&#45;0.82&nbsp;&ndash;&nbsp;2.76)</td>
<td style=" padding:0.2cm; text-align:left; vertical-align:top; text-align:center;  ">1.07</td>
<td style=" padding:0.2cm; text-align:left; vertical-align:top; text-align:center;  ">&#45;0.61 <sup>**</sup><br>(-1.04&nbsp;&ndash;&nbsp;-0.23)</td>
<td style=" padding:0.2cm; text-align:left; vertical-align:top; text-align:center;  col7">&#45;2.97</td>
<td style=" padding:0.2cm; text-align:left; vertical-align:top; text-align:center;  col8"></td>
<td style=" padding:0.2cm; text-align:left; vertical-align:top; text-align:center;  col9"></td>
<td style=" padding:0.2cm; text-align:left; vertical-align:top; text-align:center;  0"></td>
<td style=" padding:0.2cm; text-align:left; vertical-align:top; text-align:center;  1"></td>
<td style=" padding:0.2cm; text-align:left; vertical-align:top; text-align:center;  2"></td>
<td style=" padding:0.2cm; text-align:left; vertical-align:top; text-align:center;  3"></td>
<td style=" padding:0.2cm; text-align:left; vertical-align:top; text-align:center;  4"></td>
<td style=" padding:0.2cm; text-align:left; vertical-align:top; text-align:center;  5"></td>
</tr>
<tr>
<td style=" padding:0.2cm; text-align:left; vertical-align:top; text-align:left; ">Species [Pancratium] *<br>Concentration</td>
<td style=" padding:0.2cm; text-align:left; vertical-align:top; text-align:center;  "></td>
<td style=" padding:0.2cm; text-align:left; vertical-align:top; text-align:center;  "></td>
<td style=" padding:0.2cm; text-align:left; vertical-align:top; text-align:center;  "></td>
<td style=" padding:0.2cm; text-align:left; vertical-align:top; text-align:center;  "></td>
<td style=" padding:0.2cm; text-align:left; vertical-align:top; text-align:center;  "></td>
<td style=" padding:0.2cm; text-align:left; vertical-align:top; text-align:center;  col7"></td>
<td style=" padding:0.2cm; text-align:left; vertical-align:top; text-align:center;  col8"></td>
<td style=" padding:0.2cm; text-align:left; vertical-align:top; text-align:center;  col9"></td>
<td style=" padding:0.2cm; text-align:left; vertical-align:top; text-align:center;  0"></td>
<td style=" padding:0.2cm; text-align:left; vertical-align:top; text-align:center;  1"></td>
<td style=" padding:0.2cm; text-align:left; vertical-align:top; text-align:center;  2">&#45;1.29 <sup>***</sup><br>(-1.89&nbsp;&ndash;&nbsp;-0.69)</td>
<td style=" padding:0.2cm; text-align:left; vertical-align:top; text-align:center;  3">&#45;4.26</td>
<td style=" padding:0.2cm; text-align:left; vertical-align:top; text-align:center;  4">&#45;0.02 <sup></sup><br>(-0.05&nbsp;&ndash;&nbsp;0.00)</td>
<td style=" padding:0.2cm; text-align:left; vertical-align:top; text-align:center;  5">&#45;1.70</td>
</tr>
<tr>
<td colspan="15" style="font-weight:bold; text-align:left; padding-top:.8em;">Random Effects</td>
</tr>

<tr>
<td style=" padding:0.2cm; text-align:left; vertical-align:top; text-align:left; padding-top:0.1cm; padding-bottom:0.1cm;">&sigma;<sup>2</sup></td>
<td style=" padding:0.2cm; text-align:left; vertical-align:top; padding-top:0.1cm; padding-bottom:0.1cm; text-align:left;" colspan="2">&nbsp;</td>
<td style=" padding:0.2cm; text-align:left; vertical-align:top; padding-top:0.1cm; padding-bottom:0.1cm; text-align:left;" colspan="2">0.01</td>
<td style=" padding:0.2cm; text-align:left; vertical-align:top; padding-top:0.1cm; padding-bottom:0.1cm; text-align:left;" colspan="2">&nbsp;</td>
<td style=" padding:0.2cm; text-align:left; vertical-align:top; padding-top:0.1cm; padding-bottom:0.1cm; text-align:left;" colspan="2">5700.16</td>
<td style=" padding:0.2cm; text-align:left; vertical-align:top; padding-top:0.1cm; padding-bottom:0.1cm; text-align:left;" colspan="2">&nbsp;</td>
<td style=" padding:0.2cm; text-align:left; vertical-align:top; padding-top:0.1cm; padding-bottom:0.1cm; text-align:left;" colspan="2">&nbsp;</td>
<td style=" padding:0.2cm; text-align:left; vertical-align:top; padding-top:0.1cm; padding-bottom:0.1cm; text-align:left;" colspan="2">0.00</td>
</tr>

<tr>
<td style=" padding:0.2cm; text-align:left; vertical-align:top; text-align:left; padding-top:0.1cm; padding-bottom:0.1cm;">&tau;<sub>00</sub></td>
<td style=" padding:0.2cm; text-align:left; vertical-align:top; padding-top:0.1cm; padding-bottom:0.1cm; text-align:left;" colspan="2">&nbsp;</td>
<td style=" padding:0.2cm; text-align:left; vertical-align:top; padding-top:0.1cm; padding-bottom:0.1cm; text-align:left;" colspan="2">0.22 <sub>Plant</sub></td>
<td style=" padding:0.2cm; text-align:left; vertical-align:top; padding-top:0.1cm; padding-bottom:0.1cm; text-align:left;" colspan="2">&nbsp;</td>
<td style=" padding:0.2cm; text-align:left; vertical-align:top; padding-top:0.1cm; padding-bottom:0.1cm; text-align:left;" colspan="2">25848.66 <sub>Plant</sub></td>
<td style=" padding:0.2cm; text-align:left; vertical-align:top; padding-top:0.1cm; padding-bottom:0.1cm; text-align:left;" colspan="2">&nbsp;</td>
<td style=" padding:0.2cm; text-align:left; vertical-align:top; padding-top:0.1cm; padding-bottom:0.1cm; text-align:left;" colspan="2">&nbsp;</td>
<td style=" padding:0.2cm; text-align:left; vertical-align:top; padding-top:0.1cm; padding-bottom:0.1cm; text-align:left;" colspan="2">0.00 <sub>Plant</sub></td>

<tr>
<td style=" padding:0.2cm; text-align:left; vertical-align:top; text-align:left; padding-top:0.1cm; padding-bottom:0.1cm;">ICC</td>
<td style=" padding:0.2cm; text-align:left; vertical-align:top; padding-top:0.1cm; padding-bottom:0.1cm; text-align:left;" colspan="2">&nbsp;</td>
<td style=" padding:0.2cm; text-align:left; vertical-align:top; padding-top:0.1cm; padding-bottom:0.1cm; text-align:left;" colspan="2">0.97</td>
<td style=" padding:0.2cm; text-align:left; vertical-align:top; padding-top:0.1cm; padding-bottom:0.1cm; text-align:left;" colspan="2">&nbsp;</td>
<td style=" padding:0.2cm; text-align:left; vertical-align:top; padding-top:0.1cm; padding-bottom:0.1cm; text-align:left;" colspan="2">0.82</td>
<td style=" padding:0.2cm; text-align:left; vertical-align:top; padding-top:0.1cm; padding-bottom:0.1cm; text-align:left;" colspan="2">&nbsp;</td>
<td style=" padding:0.2cm; text-align:left; vertical-align:top; padding-top:0.1cm; padding-bottom:0.1cm; text-align:left;" colspan="2">&nbsp;</td>
<td style=" padding:0.2cm; text-align:left; vertical-align:top; padding-top:0.1cm; padding-bottom:0.1cm; text-align:left;" colspan="2">0.44</td>

<tr>
<td style=" padding:0.2cm; text-align:left; vertical-align:top; text-align:left; padding-top:0.1cm; padding-bottom:0.1cm;">N</td>
<td style=" padding:0.2cm; text-align:left; vertical-align:top; padding-top:0.1cm; padding-bottom:0.1cm; text-align:left;" colspan="2">&nbsp;</td>
<td style=" padding:0.2cm; text-align:left; vertical-align:top; padding-top:0.1cm; padding-bottom:0.1cm; text-align:left;" colspan="2">66 <sub>Plant</sub></td>
<td style=" padding:0.2cm; text-align:left; vertical-align:top; padding-top:0.1cm; padding-bottom:0.1cm; text-align:left;" colspan="2">&nbsp;</td>
<td style=" padding:0.2cm; text-align:left; vertical-align:top; padding-top:0.1cm; padding-bottom:0.1cm; text-align:left;" colspan="2">64 <sub>Plant</sub></td>
<td style=" padding:0.2cm; text-align:left; vertical-align:top; padding-top:0.1cm; padding-bottom:0.1cm; text-align:left;" colspan="2">&nbsp;</td>
<td style=" padding:0.2cm; text-align:left; vertical-align:top; padding-top:0.1cm; padding-bottom:0.1cm; text-align:left;" colspan="2">&nbsp;</td>
<td style=" padding:0.2cm; text-align:left; vertical-align:top; padding-top:0.1cm; padding-bottom:0.1cm; text-align:left;" colspan="2">68 <sub>Plant</sub></td>
<tr>
<td style=" padding:0.2cm; text-align:left; vertical-align:top; text-align:left; padding-top:0.1cm; padding-bottom:0.1cm; border-top:1px solid;">Observations</td>
<td style=" padding:0.2cm; text-align:left; vertical-align:top; padding-top:0.1cm; padding-bottom:0.1cm; text-align:left; border-top:1px solid;" colspan="2">129</td>
<td style=" padding:0.2cm; text-align:left; vertical-align:top; padding-top:0.1cm; padding-bottom:0.1cm; text-align:left; border-top:1px solid;" colspan="2">126</td>
<td style=" padding:0.2cm; text-align:left; vertical-align:top; padding-top:0.1cm; padding-bottom:0.1cm; text-align:left; border-top:1px solid;" colspan="2">129</td>
<td style=" padding:0.2cm; text-align:left; vertical-align:top; padding-top:0.1cm; padding-bottom:0.1cm; text-align:left; border-top:1px solid;" colspan="2">117</td>
<td style=" padding:0.2cm; text-align:left; vertical-align:top; padding-top:0.1cm; padding-bottom:0.1cm; text-align:left; border-top:1px solid;" colspan="2">117</td>
<td style=" padding:0.2cm; text-align:left; vertical-align:top; padding-top:0.1cm; padding-bottom:0.1cm; text-align:left; border-top:1px solid;" colspan="2">152</td>
<td style=" padding:0.2cm; text-align:left; vertical-align:top; padding-top:0.1cm; padding-bottom:0.1cm; text-align:left; border-top:1px solid;" colspan="2">177</td>
</tr>
<tr>
<td style=" padding:0.2cm; text-align:left; vertical-align:top; text-align:left; padding-top:0.1cm; padding-bottom:0.1cm;">R<sup>2</sup></td>
<td style=" padding:0.2cm; text-align:left; vertical-align:top; padding-top:0.1cm; padding-bottom:0.1cm; text-align:left;" colspan="2">0.297</td>
<td style=" padding:0.2cm; text-align:left; vertical-align:top; padding-top:0.1cm; padding-bottom:0.1cm; text-align:left;" colspan="2">0.726 / 0.992</td>
<td style=" padding:0.2cm; text-align:left; vertical-align:top; padding-top:0.1cm; padding-bottom:0.1cm; text-align:left;" colspan="2">0.717</td>
<td style=" padding:0.2cm; text-align:left; vertical-align:top; padding-top:0.1cm; padding-bottom:0.1cm; text-align:left;" colspan="2">0.244 / 0.863</td>
<td style=" padding:0.2cm; text-align:left; vertical-align:top; padding-top:0.1cm; padding-bottom:0.1cm; text-align:left;" colspan="2">0.387</td>
<td style=" padding:0.2cm; text-align:left; vertical-align:top; padding-top:0.1cm; padding-bottom:0.1cm; text-align:left;" colspan="2">0.301 / 0.287</td>
<td style=" padding:0.2cm; text-align:left; vertical-align:top; padding-top:0.1cm; padding-bottom:0.1cm; text-align:left;" colspan="2">0.071 / 0.477</td>
</tr>
<tr>
<td colspan="15" style="font-style:italic; border-top:double black; text-align:right;">* p&lt;0.05&nbsp;&nbsp;&nbsp;** p&lt;0.01&nbsp;&nbsp;&nbsp;*** p&lt;0.001</td>
</tr>

</table>
