# Supplementary material for: Insights on physiological, antioxidant and flowering response to salinity stress of two candidate ornamental species: the native coastal geophytes Pancratium maritimum L. and Eryngium maritimum L
Source: Physiol Mol Biol Plants. 2024 Aug 27;30(9):1533–49. doi: 10.1007/s12298-024-01502-0 (PMC11413310; doi:10.1007/s12298-024-01502-0)
Supplement: Supplementary file 4 — Supplementary file4 (XLSX 10 KB) [file 12298_2024_1502_MOESM4_ESM.xlsx]

## Sheet: Sheet1
Treatment	External_Flower_Diameter	Internal_Flower_Diameter	Stamen_Length	Inflorescence_Length	Total_Length	Pedicel_length	Pistil_length	Diamter_Relation	Internal_Tepal_Total_Length_Relation	External_Tepal_Length	Internal_Tepal_Length
0	97.12±1.47 (63)	36.16±1.39 (63)	13.22±0.19 (63)	45.8±1.01 (63)	41.27±0.51 (63)	5.93±0.15 (63)	59.75±0.74 (63)	0.4±0.04 (63)	0.55±0.01 (63)	43.03±0.35 (63)	22.66±0.32 (63)
6.5	90.62±1.83 (47)	32.93±0.86 (47)	11.51±0.31 (47)	45.42±0.91 (47)	39.49±0.84 (47)	5.95±0.12 (47)	53.39±1.09 (47)	0.36±0.01 (47)	0.6±0.03 (47)	40.29±0.65 (47)	22.79±0.55 (47)
12.5	87.04±2.15 (41)	32.85±1.18 (41)	11.73±0.3 (41)	42.28±1.04 (41)	37.52±0.95 (41)	5.13±0.15 (41)	50.67±1.78 (41)	0.38±0.01 (41)	0.56±0.01 (41)	39.14±0.71 (41)	20.85±0.53 (41)
25	70.44±2 (10)	22.93±1.29 (10)	9.61±0.48 (10)	36.3±0.68 (10)	31.38±0.58 (10)	4.91±0.24 (10)	39.15±3.09 (10)	0.33±0.02 (10)	0.58±0.02 (10)	33.89±0.56 (10)	18.1±0.58 (10)
50	64.14±3.07 (11)	24.47±1.32 (11)	7.83±0.49 (11)	29.64±1.29 (11)	25.8±1.12 (11)	3.85±0.21 (11)	33.49±3.26 (11)	0.39±0.02 (11)	0.6±0.04 (11)	29.57±1.11 (11)	15.57±1.09 (11)
100	64.24±3.54 (10)	24.75±1.24 (10)	9.01±0.57 (10)	29.92±1.41 (10)	26.14±1.29 (10)	3.77±0.15 (10)	35.27±1.79 (10)	0.39±0.02 (10)	0.63±0.02 (10)	30.58±0.96 (10)	16.5±0.84 (10)
